# Supplementary material for: Evolutionary Rate Heterogeneity of Primary and Secondary Metabolic Pathway Genes in Arabidopsis thaliana
Source: Genome Biol Evol. 2015 Nov 10;8(1):17–28. doi: 10.1093/gbe/evv217 (PMC4758233; doi:10.1093/gbe/evv217)
Supplement: Supplementary Data [file supp_evv217_Suppementary_Material_S2.xlsx]

## Sheet: Primary Metabolic Genes
Supplementary Material S2: List of primary and secondary metabolic pathway genes
Primary metabolic pathway genes			Secondary metabolic pathway genes
AT1G01050			AT1G01190
AT1G01090			AT1G02400
AT1G01120			AT1G03055
AT1G01210			AT1G05160
AT1G01220			AT1G06820
AT1G01290			AT1G07450
AT1G01460			AT1G08550
AT1G01480			AT1G10830
AT1G01600			AT1G11600
AT1G01610			AT1G11610
AT1G01710			AT1G11755
AT1G02000			AT1G13090
AT1G02145			AT1G13100
AT1G02205			AT1G13710
AT1G02390			AT1G15550
AT1G02410			AT1G15950
AT1G02500			AT1G17050
AT1G02730			AT1G18590
AT1G02790			AT1G22400
AT1G02810			AT1G25410
AT1G02850			AT1G30040
AT1G02880			AT1G30100
AT1G02920			AT1G30530
AT1G02930			AT1G31800
AT1G02940			AT1G31910
AT1G02950			AT1G47990
AT1G03090			AT1G49530
AT1G03130			AT1G52340
AT1G03475			AT1G52400
AT1G03600			AT1G60980
AT1G03630			AT1G61120
AT1G04180			AT1G61680
AT1G04220			AT1G61720
AT1G04410			AT1G63970
AT1G04610			AT1G67110
AT1G04620			AT1G67990
AT1G04630			AT1G68460
AT1G04640			AT1G74000
AT1G04680			AT1G74010
AT1G04710			AT1G74020
AT1G04920			AT1G74090
AT1G05010			AT1G74540
AT1G05240			AT1G74550
AT1G05250			AT1G75450
AT1G05260			AT1G76490
AT1G05590			AT1G78390
AT1G05610			AT1G78440
AT1G06020			AT1G78500
AT1G06030			AT1G78510
AT1G06080			AT1G78950
AT1G06130			AT1G78955
AT1G06290			AT1G78960
AT1G06310			AT1G78970
AT1G06410			AT1G79460
AT1G06520			AT1G80340
AT1G06550			AT1G80820
AT1G06570			AT2G02500
AT1G06680			AT2G17370
AT1G06780			AT2G17570
AT1G06790			AT2G18620
AT1G07110			AT2G18640
AT1G07230			AT2G19500
AT1G07380			AT2G21730
AT1G07420			AT2G21890
AT1G07780			AT2G22990
AT1G07890			AT2G23400
AT1G08065			AT2G23410
AT1G08080			AT2G23600
AT1G08090			AT2G23610
AT1G08100			AT2G23800
AT1G08110			AT2G24190
AT1G08200			AT2G24210
AT1G08250			AT2G26710
AT1G08260			AT2G26930
AT1G08380			AT2G27150
AT1G08490			AT2G27760
AT1G08510			AT2G29090
AT1G08520			AT2G29150
AT1G08630			AT2G29260
AT1G08750			AT2G29290
AT1G09420			AT2G29300
AT1G09430			AT2G29310
AT1G09780			AT2G29320
AT1G09795			AT2G29330
AT1G09815			AT2G29340
AT1G09830			AT2G29360
AT1G09940			AT2G29370
AT1G10060			AT2G30670
AT1G10070			AT2G30750
AT1G10360			AT2G32440
AT1G10370			AT2G34555
AT1G10670			AT2G34630
AT1G10900			AT2G36305
AT1G10960			AT2G36750
AT1G11475			AT2G36790
AT1G11560			AT2G36800
AT1G11580			AT2G38050
AT1G11590			AT2G38700
AT1G11680			AT2G40890
AT1G11790			AT2G41510
AT1G11840			AT2G44990
AT1G11860			AT3G02780
AT1G11880			AT3G04870
AT1G11920			AT3G10230
AT1G12000			AT3G13730
AT1G12010			AT3G14440
AT1G12050			AT3G14510
AT1G12230			AT3G14530
AT1G12240			AT3G14550
AT1G12350			AT3G19160
AT1G12640			AT3G19270
AT1G12730			AT3G19450
AT1G12780			AT3G20160
AT1G12840			AT3G21560
AT1G12900			AT3G23630
AT1G12940			AT3G24220
AT1G12990			AT3G24503
AT1G13280			AT3G25180
AT1G13440			AT3G25810
AT1G13560			AT3G25820
AT1G13700			AT3G25830
AT1G14150			AT3G26150
AT1G14230			AT3G26160
AT1G14240			AT3G26170
AT1G14250			AT3G26190
AT1G14290			AT3G26200
AT1G14420			AT3G26210
AT1G14520			AT3G26220
AT1G14540			AT3G26230
AT1G14550			AT3G26270
AT1G14700			AT3G26280
AT1G14810			AT3G26290
AT1G15110			AT3G26300
AT1G15120			AT3G26310
AT1G15690			AT3G26320
AT1G15700			AT3G26830
AT1G15710			AT3G29430
AT1G15820			AT3G30180
AT1G16040			AT3G32040
AT1G16300			AT3G44250
AT1G16350			AT3G48360
AT1G16400			AT3G50660
AT1G16410			AT3G50740
AT1G16460			AT3G51240
AT1G16570			AT3G52970
AT1G16700			AT3G53130
AT1G16780			AT3G53280
AT1G16900			AT3G53290
AT1G16980			AT3G53300
AT1G17000			AT3G54250
AT1G17160			AT3G55120
AT1G17170			AT3G56630
AT1G17180			AT3G59380
AT1G17190			AT3G61220
AT1G17260			AT3G63110
AT1G17270			AT3G63440
AT1G17290			AT4G01320
AT1G17410			AT4G02780
AT1G17420			AT4G13280
AT1G17650			AT4G13290
AT1G17710			AT4G13300
AT1G17745			AT4G13310
AT1G17770			AT4G14090
AT1G17890			AT4G14210
AT1G18490			AT4G15093
AT1G18500			AT4G15340
AT1G18580			AT4G15350
AT1G18640			AT4G15360
AT1G18870			AT4G15370
AT1G19150			AT4G17190
AT1G19440			AT4G18350
AT1G19640			AT4G19170
AT1G19670			AT4G19230
AT1G19910			AT4G22870
AT1G19920			AT4G22880
AT1G20020			AT4G24650
AT1G20050			AT4G25420
AT1G20260			AT4G25700
AT1G20270			AT4G29740
AT1G20330			AT4G31940
AT1G20340			AT4G32810
AT1G20510			AT4G33360
AT1G20575			AT4G34230
AT1G20620			AT4G34350
AT1G20630			AT4G36220
AT1G20950			AT4G36380
AT1G21400			AT4G36810
AT1G21430			AT4G37150
AT1G21980			AT4G37310
AT1G22020			AT4G37320
AT1G22100			AT4G37330
AT1G22170			AT4G37340
AT1G22210			AT4G37360
AT1G22410			AT4G37370
AT1G22430			AT4G37400
AT1G22440			AT4G37410
AT1G22450			AT4G37430
AT1G22840			AT4G37970
AT1G22940			AT4G37990
AT1G23190			AT4G38460
AT1G23310			AT4G39330
AT1G23320			AT5G04330
AT1G23360			AT5G04630
AT1G23730			AT5G04660
AT1G23800			AT5G05690
AT1G23820			AT5G05860
AT1G23870			AT5G05870
AT1G24100			AT5G06060
AT1G24110			AT5G07200
AT1G24180			AT5G07990
AT1G24280			AT5G08335
AT1G24320			AT5G08640
AT1G24360			AT5G09640
AT1G24735			AT5G09970
AT1G24807			AT5G10300
AT1G24909			AT5G13930
AT1G25083			AT5G15860
AT1G25155			AT5G16440
AT1G25220			AT5G17050
AT1G25450			AT5G17230
AT1G26560			AT5G19040
AT1G26570			AT5G20040
AT1G27130			AT5G21482
AT1G27140			AT5G23320
AT1G27450			AT5G23960
AT1G27680			AT5G24950
AT1G27980			AT5G24960
AT1G29410			AT5G25120
AT1G29900			AT5G25130
AT1G29910			AT5G25140
AT1G29920			AT5G25180
AT1G29930			AT5G25900
AT1G29940			AT5G26310
AT1G30000			AT5G27450
AT1G30120			AT5G36150
AT1G30350			AT5G36220
AT1G30380			AT5G38450
AT1G30510			AT5G38970
AT1G30520			AT5G40280
AT1G30620			AT5G42590
AT1G30820			AT5G42600
AT1G30870			AT5G42800
AT1G31070			AT5G43935
AT1G31180			AT5G44630
AT1G31190			AT5G45340
AT1G31220			AT5G47770
AT1G31230			AT5G48010
AT1G31330			AT5G48930
AT1G31670			AT5G51810
AT1G31690			AT5G52320
AT1G31710			AT5G52570
AT1G31860			AT5G54060
AT1G32060			AT5G54160
AT1G32200			AT5G56970
AT1G32210			AT5G57030
AT1G32380			AT5G57220
AT1G32440			AT5G57260
AT1G32470			AT5G58560
AT1G32480			AT5G58770
AT1G32550			AT5G58780
AT1G32710			AT5G58782
AT1G32780			AT5G58784
AT1G33320			AT5G60500
AT1G34130			AT5G60510
AT1G34260			AT5G60600
AT1G34430			AT5G62790
AT1G34510			AT5G63590
AT1G35910			AT5G63595
AT1G36160			AT5G63600
AT1G36280			AT5G63910
AT1G36370			AT5G66220
AT1G37130			AT5G66690
AT1G42970			AT5G67030
AT1G43670
AT1G43710
AT1G43800
AT1G44170
AT1G44318
AT1G44446
AT1G44575
AT1G44820
AT1G44970
AT1G45191
AT1G45474
AT1G47290
AT1G47578
AT1G47600
AT1G47840
AT1G48030
AT1G48130
AT1G48140
AT1G48430
AT1G48470
AT1G48600
AT1G48605
AT1G48850
AT1G48860
AT1G48910
AT1G49140
AT1G49340
AT1G49430
AT1G49570
AT1G49820
AT1G49860
AT1G50090
AT1G50110
AT1G50430
AT1G50460
AT1G50480
AT1G50510
AT1G50840
AT1G51260
AT1G51470
AT1G51490
AT1G51590
AT1G51650
AT1G51680
AT1G51720
AT1G52230
AT1G52570
AT1G53030
AT1G53240
AT1G53310
AT1G53500
AT1G53580
AT1G53680
AT1G53690
AT1G53770
AT1G53830
AT1G54100
AT1G54220
AT1G54250
AT1G54340
AT1G55020
AT1G55090
AT1G55180
AT1G55510
AT1G55570
AT1G55670
AT1G55740
AT1G55810
AT1G55880
AT1G55920
AT1G56190
AT1G56680
AT1G57750
AT1G58080
AT1G58180
AT1G58290
AT1G58300
AT1G58440
AT1G58643
AT1G58936
AT1G59312
AT1G59670
AT1G59700
AT1G59900
AT1G60140
AT1G60490
AT1G60550
AT1G60600
AT1G60620
AT1G60810
AT1G60850
AT1G60890
AT1G60950
AT1G61050
AT1G61280
AT1G61520
AT1G61700
AT1G61790
AT1G61810
AT1G61820
AT1G62180
AT1G62380
AT1G62430
AT1G62640
AT1G62660
AT1G62800
AT1G62810
AT1G62940
AT1G63000
AT1G63050
AT1G63110
AT1G63180
AT1G63290
AT1G63460
AT1G63660
AT1G63710
AT1G63770
AT1G63940
AT1G64190
AT1G64200
AT1G64400
AT1G64440
AT1G64660
AT1G64710
AT1G64970
AT1G65060
AT1G65290
AT1G65590
AT1G65820
AT1G65840
AT1G65930
AT1G65960
AT1G66270
AT1G66280
AT1G66430
AT1G66520
AT1G67070
AT1G67090
AT1G67280
AT1G67320
AT1G67490
AT1G67550
AT1G67560
AT1G67630
AT1G67730
AT1G67740
AT1G67750
AT1G67830
AT1G67880
AT1G67980
AT1G68000
AT1G68010
AT1G68020
AT1G68530
AT1G68750
AT1G68850
AT1G68890
AT1G69190
AT1G69370
AT1G69640
AT1G69720
AT1G69740
AT1G69770
AT1G69820
AT1G69920
AT1G69930
AT1G69940
AT1G70290
AT1G70310
AT1G70410
AT1G70560
AT1G70580
AT1G70730
AT1G71010
AT1G71100
AT1G71160
AT1G71695
AT1G71697
AT1G71750
AT1G71920
AT1G72330
AT1G72520
AT1G72810
AT1G72880
AT1G72970
AT1G72990
AT1G73010
AT1G73050
AT1G73100
AT1G73250
AT1G73370
AT1G73600
AT1G74030
AT1G74040
AT1G74100
AT1G74210
AT1G74260
AT1G74320
AT1G74340
AT1G74470
AT1G74590
AT1G74710
AT1G74910
AT1G74920
AT1G74960
AT1G75020
AT1G75330
AT1G75630
AT1G75940
AT1G76030
AT1G76090
AT1G76100
AT1G76400
AT1G76550
AT1G76570
AT1G76680
AT1G76690
AT1G76730
AT1G77100
AT1G77120
AT1G77330
AT1G77490
AT1G77590
AT1G77740
AT1G77760
AT1G78050
AT1G78090
AT1G78320
AT1G78340
AT1G78360
AT1G78370
AT1G78380
AT1G78570
AT1G78580
AT1G78650
AT1G78660
AT1G78670
AT1G78680
AT1G78690
AT1G78800
AT1G78900
AT1G79010
AT1G79040
AT1G79230
AT1G79440
AT1G79470
AT1G79530
AT1G79550
AT1G79750
AT1G79870
AT1G80050
AT1G80230
AT1G80380
AT1G80460
AT1G80560
AT1G80600
AT1G80660
AT1G80740
AT1G80860
AT1G80950
AT2G01090
AT2G01140
AT2G01290
AT2G01350
AT2G01720
AT2G02000
AT2G02010
AT2G02050
AT2G02380
AT2G02390
AT2G02720
AT2G02770
AT2G02930
AT2G02970
AT2G04350
AT2G04400
AT2G04540
AT2G04630
AT2G05070
AT2G05100
AT2G05320
AT2G05710
AT2G05830
AT2G05990
AT2G06050
AT2G06925
AT2G07050
AT2G07560
AT2G07671
AT2G07687
AT2G07689
AT2G07698
AT2G07707
AT2G07727
AT2G07741
AT2G07751
AT2G07785
AT2G11810
AT2G13290
AT2G13360
AT2G13560
AT2G13810
AT2G14170
AT2G14260
AT2G14750
AT2G15090
AT2G15400
AT2G15430
AT2G15620
AT2G16280
AT2G16370
AT2G16500
AT2G16510
AT2G16570
AT2G16790
AT2G17130
AT2G17265
AT2G17420
AT2G17630
AT2G17640
AT2G17720
AT2G18140
AT2G18150
AT2G18230
AT2G18250
AT2G18450
AT2G18700
AT2G18730
AT2G18950
AT2G18960
AT2G18980
AT2G19450
AT2G19570
AT2G19590
AT2G19680
AT2G19800
AT2G19860
AT2G19900
AT2G19940
AT2G20260
AT2G20340
AT2G20360
AT2G20420
AT2G20610
AT2G20690
AT2G20810
AT2G20860
AT2G20900
AT2G21170
AT2G21330
AT2G21410
AT2G21590
AT2G21610
AT2G21790
AT2G21940
AT2G22190
AT2G22230
AT2G22240
AT2G22250
AT2G22330
AT2G22420
AT2G22450
AT2G22480
AT2G22530
AT2G22740
AT2G22780
AT2G22810
AT2G22830
AT2G22910
AT2G23096
AT2G23420
AT2G24200
AT2G24270
AT2G24520
AT2G24740
AT2G24800
AT2G24850
AT2G25080
AT2G25610
AT2G25630
AT2G26080
AT2G26230
AT2G26250
AT2G26260
AT2G26400
AT2G26420
AT2G26540
AT2G26640
AT2G26670
AT2G26800
AT2G26830
AT2G26870
AT2G27120
AT2G27340
AT2G27450
AT2G27470
AT2G27490
AT2G27510
AT2G27820
AT2G27860
AT2G28100
AT2G28210
AT2G28520
AT2G28850
AT2G28860
AT2G28880
AT2G29390
AT2G29420
AT2G29440
AT2G29450
AT2G29460
AT2G29470
AT2G29480
AT2G29490
AT2G29540
AT2G29560
AT2G29630
AT2G29690
AT2G29980
AT2G30200
AT2G30390
AT2G30490
AT2G30570
AT2G30575
AT2G30650
AT2G30660
AT2G30770
AT2G30790
AT2G30860
AT2G30870
AT2G30920
AT2G30970
AT2G31100
AT2G31250
AT2G31350
AT2G31360
AT2G31390
AT2G31570
AT2G31810
AT2G31955
AT2G32260
AT2G32860
AT2G33040
AT2G33150
AT2G33220
AT2G33230
AT2G33290
AT2G34060
AT2G34420
AT2G34430
AT2G34490
AT2G34500
AT2G34590
AT2G34850
AT2G34890
AT2G34980
AT2G35020
AT2G35040
AT2G35120
AT2G35160
AT2G35370
AT2G35380
AT2G35390
AT2G35520
AT2G35690
AT2G36190
AT2G36230
AT2G36310
AT2G36390
AT2G36460
AT2G36530
AT2G36580
AT2G36880
AT2G37040
AT2G37130
AT2G37250
AT2G37500
AT2G37690
AT2G38010
AT2G38040
AT2G38110
AT2G38150
AT2G38230
AT2G38280
AT2G38380
AT2G38390
AT2G38400
AT2G38650
AT2G38670
AT2G38680
AT2G39040
AT2G39270
AT2G39290
AT2G39445
AT2G39630
AT2G39770
AT2G39800
AT2G39930
AT2G40100
AT2G40116
AT2G40190
AT2G40300
AT2G40490
AT2G40840
AT2G41210
AT2G41220
AT2G41340
AT2G41480
AT2G41490
AT2G41530
AT2G41680
AT2G41880
AT2G42010
AT2G42120
AT2G42490
AT2G42600
AT2G42670
AT2G42790
AT2G43020
AT2G43080
AT2G43090
AT2G43100
AT2G43350
AT2G43360
AT2G43430
AT2G43480
AT2G43570
AT2G43580
AT2G43590
AT2G43600
AT2G43610
AT2G43620
AT2G43710
AT2G43750
AT2G43760
AT2G44040
AT2G44050
AT2G44150
AT2G44160
AT2G44350
AT2G44450
AT2G44460
AT2G44470
AT2G44480
AT2G44490
AT2G44520
AT2G44530
AT2G44620
AT2G44660
AT2G44750
AT2G44810
AT2G45220
AT2G45290
AT2G45300
AT2G45310
AT2G45440
AT2G45670
AT2G45790
AT2G45970
AT2G46110
AT2G46480
AT2G46720
AT2G46860
AT2G47030
AT2G47240
AT2G47510
AT2G47550
AT2G47690
AT2G47730
AT2G47760
AT2G48150
AT3G01010
AT3G01040
AT3G01120
AT3G01180
AT3G01190
AT3G01260
AT3G01270
AT3G01380
AT3G01390
AT3G01420
AT3G01440
AT3G01500
AT3G01590
AT3G01620
AT3G01640
AT3G01850
AT3G01910
AT3G02020
AT3G02350
AT3G02360
AT3G02470
AT3G02570
AT3G02580
AT3G02590
AT3G02610
AT3G02620
AT3G02630
AT3G02870
AT3G03070
AT3G03100
AT3G03190
AT3G03250
AT3G03520
AT3G03530
AT3G03540
AT3G03630
AT3G03640
AT3G03670
AT3G03710
AT3G03780
AT3G03900
AT3G03910
AT3G03980
AT3G04000
AT3G04050
AT3G04080
AT3G04120
AT3G04240
AT3G04520
AT3G04790
AT3G04940
AT3G05430
AT3G05510
AT3G05610
AT3G05620
AT3G05630
AT3G05970
AT3G06060
AT3G06200
AT3G06300
AT3G06310
AT3G06350
AT3G06580
AT3G06650
AT3G06810
AT3G06850
AT3G06860
AT3G07010
AT3G07140
AT3G07180
AT3G07270
AT3G07630
AT3G07800
AT3G07850
AT3G07960
AT3G08510
AT3G08560
AT3G08590
AT3G08610
AT3G08860
AT3G08940
AT3G09020
AT3G09150
AT3G09260
AT3G09270
AT3G09540
AT3G09560
AT3G09640
AT3G09810
AT3G09820
AT3G09920
AT3G09940
AT3G10050
AT3G10160
AT3G10280
AT3G10340
AT3G10370
AT3G10570
AT3G10700
AT3G10720
AT3G10740
AT3G10850
AT3G11040
AT3G11050
AT3G11170
AT3G11430
AT3G11470
AT3G11670
AT3G11750
AT3G11945
AT3G11950
AT3G11980
AT3G12120
AT3G12260
AT3G12500
AT3G12670
AT3G12780
AT3G13110
AT3G13450
AT3G13784
AT3G13790
AT3G13930
AT3G13940
AT3G14130
AT3G14150
AT3G14270
AT3G14310
AT3G14390
AT3G14415
AT3G14420
AT3G14790
AT3G14930
AT3G14940
AT3G15020
AT3G15290
AT3G15352
AT3G15640
AT3G15720
AT3G15730
AT3G15850
AT3G15870
AT3G16050
AT3G16140
AT3G16785
AT3G16950
AT3G16980
AT3G17070
AT3G17240
AT3G17390
AT3G17760
AT3G17770
AT3G17810
AT3G17820
AT3G17940
AT3G18000
AT3G18030
AT3G18080
AT3G18410
AT3G18680
AT3G18850
AT3G19420
AT3G19480
AT3G19620
AT3G19710
AT3G19820
AT3G20040
AT3G20330
AT3G20540
AT3G21070
AT3G21110
AT3G21160
AT3G21230
AT3G21240
AT3G21300
AT3G21370
AT3G21500
AT3G21720
AT3G21730
AT3G21770
AT3G22200
AT3G22320
AT3G22400
AT3G22425
AT3G22460
AT3G22740
AT3G22890
AT3G22960
AT3G23490
AT3G23580
AT3G23790
AT3G23810
AT3G23820
AT3G23920
AT3G23940
AT3G24030
AT3G24090
AT3G24170
AT3G24180
AT3G24200
AT3G24230
AT3G24670
AT3G25110
AT3G25140
AT3G25530
AT3G25570
AT3G25760
AT3G25770
AT3G25780
AT3G25900
AT3G25940
AT3G25960
AT3G26650
AT3G26720
AT3G27060
AT3G27180
AT3G27190
AT3G27240
AT3G27300
AT3G27380
AT3G27400
AT3G27440
AT3G27540
AT3G27690
AT3G27740
AT3G27820
AT3G28200
AT3G28480
AT3G28490
AT3G28710
AT3G28715
AT3G29090
AT3G29200
AT3G29320
AT3G29360
AT3G30775
AT3G32980
AT3G42050
AT3G42640
AT3G42850
AT3G43190
AT3G43270
AT3G43600
AT3G43670
AT3G43800
AT3G43860
AT3G44300
AT3G44310
AT3G44320
AT3G44540
AT3G44550
AT3G44560
AT3G44720
AT3G44830
AT3G44880
AT3G45040
AT3G45060
AT3G45100
AT3G45130
AT3G45140
AT3G45300
AT3G45770
AT3G45940
AT3G46940
AT3G46970
AT3G47000
AT3G47010
AT3G47040
AT3G47050
AT3G47340
AT3G47400
AT3G47450
AT3G47470
AT3G47520
AT3G47540
AT3G47800
AT3G47930
AT3G47950
AT3G48000
AT3G48170
AT3G48540
AT3G48560
AT3G48610
AT3G48730
AT3G48780
AT3G48790
AT3G49000
AT3G49110
AT3G49120
AT3G49160
AT3G49360
AT3G49680
AT3G49700
AT3G49960
AT3G50110
AT3G50520
AT3G50820
AT3G50990
AT3G51160
AT3G51820
AT3G51840
AT3G52090
AT3G52200
AT3G52300
AT3G52720
AT3G52730
AT3G52840
AT3G52880
AT3G52930
AT3G52940
AT3G52990
AT3G53190
AT3G53260
AT3G53580
AT3G53620
AT3G53900
AT3G54050
AT3G54420
AT3G54440
AT3G54470
AT3G54490
AT3G54640
AT3G54660
AT3G54890
AT3G54920
AT3G55010
AT3G55030
AT3G55040
AT3G55140
AT3G55260
AT3G55330
AT3G55360
AT3G55400
AT3G55410
AT3G55440
AT3G55590
AT3G55610
AT3G55630
AT3G55650
AT3G55800
AT3G55810
AT3G55870
AT3G55940
AT3G56090
AT3G56310
AT3G56700
AT3G56940
AT3G56960
AT3G57050
AT3G57080
AT3G57140
AT3G57170
AT3G57220
AT3G57510
AT3G57520
AT3G57550
AT3G57560
AT3G57610
AT3G57650
AT3G57660
AT3G58130
AT3G58610
AT3G58670
AT3G58730
AT3G58740
AT3G58750
AT3G58790
AT3G58990
AT3G59050
AT3G59480
AT3G59600
AT3G59760
AT3G59850
AT3G59890
AT3G59960
AT3G59970
AT3G60100
AT3G60120
AT3G60130
AT3G60140
AT3G60180
AT3G60330
AT3G60340
AT3G60510
AT3G60750
AT3G60880
AT3G61130
AT3G61440
AT3G61470
AT3G61510
AT3G61530
AT3G61610
AT3G62750
AT3G62760
AT3G62790
AT3G63080
AT3G63250
AT3G63410
AT4G00110
AT4G00240
AT4G00360
AT4G00400
AT4G00490
AT4G00520
AT4G00550
AT4G00570
AT4G01190
AT4G01480
AT4G01590
AT4G01690
AT4G01850
AT4G01950
AT4G01970
AT4G02120
AT4G02280
AT4G02320
AT4G02330
AT4G02520
AT4G02580
AT4G02610
AT4G02620
AT4G02770
AT4G03280
AT4G03930
AT4G04040
AT4G04320
AT4G04610
AT4G04640
AT4G04870
AT4G04880
AT4G04930
AT4G04955
AT4G05090
AT4G05160
AT4G05180
AT4G05390
AT4G07950
AT4G08040
AT4G08170
AT4G08390
AT4G08770
AT4G08780
AT4G08870
AT4G08900
AT4G08990
AT4G09010
AT4G09020
AT4G09320
AT4G09650
AT4G09760
AT4G10040
AT4G10060
AT4G10100
AT4G10120
AT4G10260
AT4G10340
AT4G10960
AT4G11010
AT4G11030
AT4G11150
AT4G11280
AT4G11290
AT4G11600
AT4G11640
AT4G11730
AT4G11820
AT4G11830
AT4G11840
AT4G11850
AT4G12110
AT4G12250
AT4G12290
AT4G12430
AT4G12440
AT4G12800
AT4G13050
AT4G13180
AT4G13210
AT4G13250
AT4G13260
AT4G13430
AT4G13460
AT4G13610
AT4G13710
AT4G13720
AT4G13770
AT4G13780
AT4G13890
AT4G13930
AT4G13940
AT4G14070
AT4G14140
AT4G14680
AT4G14710
AT4G14716
AT4G14880
AT4G14890
AT4G14910
AT4G14930
AT4G14940
AT4G15130
AT4G15440
AT4G15530
AT4G15560
AT4G15940
AT4G15950
AT4G16130
AT4G16155
AT4G16265
AT4G16270
AT4G16690
AT4G16700
AT4G16710
AT4G16760
AT4G16800
AT4G17050
AT4G17090
AT4G17260
AT4G17360
AT4G17470
AT4G17480
AT4G17483
AT4G17690
AT4G17770
AT4G17830
AT4G17910
AT4G18230
AT4G18360
AT4G18440
AT4G18480
AT4G19020
AT4G19710
AT4G19720
AT4G19730
AT4G19750
AT4G19760
AT4G19800
AT4G19810
AT4G19820
AT4G20070
AT4G20320
AT4G20460
AT4G20930
AT4G20960
AT4G20990
AT4G21000
AT4G21150
AT4G21280
AT4G21470
AT4G21534
AT4G21540
AT4G21710
AT4G21760
AT4G21960
AT4G21990
AT4G22080
AT4G22090
AT4G22100
AT4G22110
AT4G22330
AT4G22340
AT4G22570
AT4G22590
AT4G22753
AT4G22756
AT4G22930
AT4G23100
AT4G23590
AT4G23600
AT4G23660
AT4G23710
AT4G23730
AT4G23850
AT4G23900
AT4G23920
AT4G24040
AT4G24620
AT4G24670
AT4G24730
AT4G24780
AT4G24830
AT4G25000
AT4G25080
AT4G25180
AT4G25280
AT4G25600
AT4G25900
AT4G25950
AT4G25970
AT4G25980
AT4G26010
AT4G26200
AT4G26210
AT4G26220
AT4G26260
AT4G26270
AT4G26390
AT4G26510
AT4G26520
AT4G26530
AT4G26710
AT4G26740
AT4G26770
AT4G26850
AT4G26900
AT4G26910
AT4G26970
AT4G27070
AT4G27440
AT4G27550
AT4G27830
AT4G28060
AT4G28130
AT4G28410
AT4G28420
AT4G28660
AT4G28680
AT4G28720
AT4G28750
AT4G29010
AT4G29130
AT4G29210
AT4G29220
AT4G29480
AT4G29530
AT4G29720
AT4G29840
AT4G30000
AT4G30170
AT4G30190
AT4G30340
AT4G30440
AT4G30580
AT4G30910
AT4G30920
AT4G30950
AT4G31050
AT4G31500
AT4G31760
AT4G31780
AT4G31810
AT4G31870
AT4G31990
AT4G32180
AT4G32260
AT4G32320
AT4G32470
AT4G32520
AT4G32530
AT4G32540
AT4G32770
AT4G32840
AT4G33010
AT4G33030
AT4G33070
AT4G33220
AT4G33240
AT4G33420
AT4G33510
AT4G33580
AT4G33670
AT4G33680
AT4G33770
AT4G33790
AT4G33910
AT4G34030
AT4G34050
AT4G34200
AT4G34240
AT4G34250
AT4G34260
AT4G34510
AT4G34520
AT4G34570
AT4G34640
AT4G34650
AT4G34700
AT4G34710
AT4G34720
AT4G34740
AT4G34840
AT4G34890
AT4G34900
AT4G35000
AT4G35090
AT4G35260
AT4G35460
AT4G35530
AT4G35630
AT4G35640
AT4G35650
AT4G35790
AT4G35800
AT4G35810
AT4G35820
AT4G35830
AT4G35970
AT4G36250
AT4G36430
AT4G36480
AT4G36940
AT4G37000
AT4G37520
AT4G37530
AT4G37550
AT4G37560
AT4G37670
AT4G37760
AT4G37770
AT4G37830
AT4G37840
AT4G37870
AT4G37930
AT4G38220
AT4G38240
AT4G38270
AT4G38510
AT4G38530
AT4G38570
AT4G38800
AT4G38880
AT4G38920
AT4G38970
AT4G39000
AT4G39010
AT4G39080
AT4G39210
AT4G39540
AT4G39640
AT4G39650
AT4G39660
AT4G39770
AT4G39800
AT4G39940
AT4G39950
AT4G39980
AT5G01220
AT5G01320
AT5G01330
AT5G01410
AT5G01530
AT5G01600
AT5G02080
AT5G02410
AT5G02780
AT5G02790
AT5G03080
AT5G03290
AT5G03300
AT5G03370
AT5G03630
AT5G03650
AT5G03690
AT5G03860
AT5G04040
AT5G04120
AT5G04140
AT5G04180
AT5G04230
AT5G04310
AT5G04590
AT5G04620
AT5G04885
AT5G04900
AT5G04940
AT5G04970
AT5G05260
AT5G05340
AT5G05460
AT5G05580
AT5G05590
AT5G05730
AT5G05980
AT5G06090
AT5G06580
AT5G06720
AT5G06730
AT5G07370
AT5G07440
AT5G07630
AT5G07920
AT5G08030
AT5G08170
AT5G08250
AT5G08280
AT5G08300
AT5G08370
AT5G08380
AT5G08415
AT5G08530
AT5G08570
AT5G08670
AT5G08680
AT5G08690
AT5G09280
AT5G09290
AT5G09300
AT5G09350
AT5G09380
AT5G09650
AT5G09660
AT5G09700
AT5G09730
AT5G09920
AT5G10000
AT5G10100
AT5G10160
AT5G10170
AT5G10240
AT5G10330
AT5G10480
AT5G10870
AT5G10920
AT5G11110
AT5G11160
AT5G11320
AT5G11380
AT5G11520
AT5G11670
AT5G11720
AT5G11770
AT5G11880
AT5G11920
AT5G12040
AT5G12200
AT5G13050
AT5G13110
AT5G13280
AT5G13420
AT5G13430
AT5G13440
AT5G13450
AT5G13520
AT5G13630
AT5G13640
AT5G13690
AT5G13700
AT5G13710
AT5G13960
AT5G13980
AT5G14060
AT5G14130
AT5G14200
AT5G14220
AT5G14470
AT5G14480
AT5G14500
AT5G14570
AT5G14580
AT5G14590
AT5G14650
AT5G14740
AT5G14760
AT5G14780
AT5G14800
AT5G14850
AT5G14950
AT5G15110
AT5G15120
AT5G15140
AT5G15180
AT5G15470
AT5G15490
AT5G15530
AT5G15770
AT5G15950
AT5G16230
AT5G16240
AT5G16290
AT5G16390
AT5G16570
AT5G16760
AT5G17200
AT5G17220
AT5G17250
AT5G17310
AT5G17330
AT5G17770
AT5G17820
AT5G17920
AT5G17990
AT5G18070
AT5G18170
AT5G18200
AT5G18210
AT5G18280
AT5G18800
AT5G18900
AT5G18930
AT5G19130
AT5G19200
AT5G19220
AT5G19530
AT5G19550
AT5G19690
AT5G19730
AT5G19880
AT5G19890
AT5G20060
AT5G20070
AT5G20080
AT5G20250
AT5G20280
AT5G20410
AT5G20830
AT5G20940
AT5G20950
AT5G20960
AT5G20980
AT5G21100
AT5G21105
AT5G22110
AT5G22130
AT5G22300
AT5G22410
AT5G22420
AT5G22500
AT5G22620
AT5G22630
AT5G23010
AT5G23020
AT5G23070
AT5G23190
AT5G23250
AT5G23300
AT5G23670
AT5G23710
AT5G24070
AT5G24090
AT5G24140
AT5G24150
AT5G24160
AT5G24300
AT5G24400
AT5G24410
AT5G24420
AT5G24540
AT5G24550
AT5G24760
AT5G25370
AT5G25450
AT5G25620
AT5G25880
AT5G25980
AT5G26000
AT5G26030
AT5G26120
AT5G26667
AT5G26710
AT5G26780
AT5G27380
AT5G27600
AT5G27650
AT5G27730
AT5G27870
AT5G28020
AT5G28030
AT5G28237
AT5G28450
AT5G28510
AT5G28840
AT5G34780
AT5G34930
AT5G35170
AT5G35360
AT5G35630
AT5G35790
AT5G36160
AT5G36700
AT5G36790
AT5G36880
AT5G36890
AT5G37180
AT5G37300
AT5G37510
AT5G37600
AT5G37830
AT5G37850
AT5G38410
AT5G38420
AT5G38430
AT5G38460
AT5G38530
AT5G38710
AT5G39320
AT5G39400
AT5G39580
AT5G39890
AT5G40150
AT5G40390
AT5G40610
AT5G40650
AT5G40760
AT5G40810
AT5G40870
AT5G41010
AT5G41040
AT5G41210
AT5G41480
AT5G41670
AT5G41880
AT5G42150
AT5G42180
AT5G42250
AT5G42260
AT5G42370
AT5G42650
AT5G42740
AT5G42810
AT5G42870
AT5G43330
AT5G43600
AT5G43760
AT5G43780
AT5G43850
AT5G43860
AT5G43890
AT5G43940
AT5G44480
AT5G44520
AT5G44640
AT5G45040
AT5G45140
AT5G45930
AT5G46180
AT5G46290
AT5G46850
AT5G47000
AT5G47030
AT5G47330
AT5G47340
AT5G47350
AT5G47435
AT5G47720
AT5G47780
AT5G47810
AT5G47840
AT5G47890
AT5G48220
AT5G48230
AT5G48300
AT5G48375
AT5G48840
AT5G48880
AT5G48900
AT5G49160
AT5G49180
AT5G49190
AT5G49460
AT5G49530
AT5G49650
AT5G49810
AT5G49900
AT5G49970
AT5G50210
AT5G50370
AT5G50375
AT5G50420
AT5G50850
AT5G50950
AT5G51290
AT5G51460
AT5G51490
AT5G51500
AT5G51820
AT5G51830
AT5G51890
AT5G51940
AT5G51970
AT5G52560
AT5G52840
AT5G52920
AT5G53120
AT5G53460
AT5G53850
AT5G53970
AT5G54080
AT5G54190
AT5G54270
AT5G54390
AT5G54570
AT5G54690
AT5G54770
AT5G54810
AT5G54960
AT5G55070
AT5G55120
AT5G55240
AT5G55290
AT5G55590
AT5G55720
AT5G55810
AT5G56090
AT5G56350
AT5G56630
AT5G56640
AT5G56720
AT5G56760
AT5G57190
AT5G57300
AT5G57330
AT5G57350
AT5G57590
AT5G57655
AT5G57690
AT5G57815
AT5G57850
AT5G57890
AT5G57980
AT5G58220
AT5G58240
AT5G58330
AT5G58390
AT5G58400
AT5G58670
AT5G58690
AT5G58700
AT5G58860
AT5G58980
AT5G59180
AT5G59440
AT5G59750
AT5G59770
AT5G60040
AT5G60540
AT5G60620
AT5G60770
AT5G60780
AT5G61160
AT5G61410
AT5G61540
AT5G61580
AT5G61760
AT5G62480
AT5G62530
AT5G62670
AT5G62980
AT5G63180
AT5G63290
AT5G63310
AT5G63400
AT5G63570
AT5G63680
AT5G63770
AT5G63840
AT5G63890
AT5G63960
AT5G63980
AT5G63990
AT5G64000
AT5G64040
AT5G64050
AT5G64070
AT5G64100
AT5G64110
[truncated: 32 more rows]
